# Supplementary material for: Application of Digital Twin Technology to Enhance Chronic Diseases Management: A Systematic Review
Source: Int J Telemed Appl. 2026 Jun 10;2026:2299762. doi: 10.1155/ijta/2299762 (PMC13253609; doi:10.1155/ijta/2299762)
Supplement: Supplementary file 1 — Supporting Information 1 The supporting information for this article comprise two key files: “Supplementary file A.docx”, which documents the search strategies employed across various databases along with the corresponding results. [file IJTA-2026-2299762-s001.xlsx]

## Sheet: MMAT 2018 Assessment
		SCREENING QUESTIONS		4. QUANTITATIVE DESCRIPTIVE STUDIES					3. NON-RANDOMIZED STUDIES					5. MIXED METHODS STUDIES					1. QUALITATIVE STUDIES
Study ID	Study Type (per MMAT)	S1. Clear research question?	S2. Data address the research question?	4.1 Sampling strategy relevant?	4.2 Sample representative?	4.3 Measurements appropriate?	4.4 Low nonresponse bias?	4.5 Statistical analysis appropriate?	3.1 Participants representative?	3.2 Measurements appropriate?	3.3 Complete outcome data?	3.4 Confounders accounted for?	3.5 Intervention/exposure as intended?	5.1 Rationale for mixed methods?	5.2 Integration effective?	5.3 Interpretation of integrated outputs?	5.4 Divergences addressed?	5.5 Quality of QUAL + QUAN components?	1.1 QUAL approach appropriate?	1.2 QUAL data collection adequate?	1.3 Findings derived from data?	1.4 Interpretation substantiated?	1.5 Coherence QUAL sources/analysis?	Notes
Study 1	Quantitative Descriptive Study	Yes	Yes	No	Can't tell	Yes	Can't tell	Yes	NA	NA	NA	NA	NA	NA	NA	NA	NA	NA	NA	NA	NA	NA	NA
Study 2	Non-empirical (Conceptual Framework)	Yes	NA	NA	NA	NA	NA	NA	NA	NA	NA	NA	NA	NA	NA	NA	NA	NA	NA	NA	NA	NA	NA	Framework-only paper; not eligible for MMAT assessment per MMAT guidelines
Study 3	Simulation / In-silico Computational Modeling Study	Yes	Yes	No	No / Can't tell	Yes	Can't tell	Yes	NA	NA	NA	NA	NA	NA	NA	NA	NA	NA	NA	NA	NA	NA	NA	In-silico simulation study; no human sampling; measurements appropriate; strong analytic framework; limited generalizability.
Study 4	Quantitative Non-Randomized Study	Yes	Yes	NA	NA	NA	NA	NA	Can't tell	Yes	Can't tell	No	Yes	NA	NA	NA	NA	NA	NA	NA	NA	NA	NA	Large ICU dataset (MIMIC & eICU). Missing data exclusions not quantified. No confounder adjustment. Measurements appropriate.
Study 5	Quantitative Descriptive Study	Yes	Yes	No	Can't tell	Yes	Can't tell	Yes	NA	NA	NA	NA	NA	NA	NA	NA	NA	NA	NA	NA	NA	NA	NA	Highly detailed physics-based + PK/PD modeling study; no empirical sampling; virtual population generated via MCMC; measurements appropriate; representativeness uncertain; nonresponse not applicable.
Study 6	Non-Empirical	Yes	No	NA	NA	NA	NA	NA	NA	NA	NA	NA	NA	NA	NA	NA	NA	NA	NA	NA	NA	NA	NA	Conceptual architecture paper; no empirical data; no sampling or measurement; proposes AI–IoT–NFT hybrid DT for chronic disease monitoring; not eligible for MMAT assessment.
Study 7	Quantitative Non-Randomized	Yes	Yes	NA	NA	NA	NA	NA	Yes	Yes	Can't tell	No	Yes	NA	NA	NA	NA	NA	NA	NA	NA	NA	NA	Large multi-country DT cohort (2042 pts, 32 cohorts). ORR valid; OS incomplete. No confounder adjustment. Data highly heterogeneous.
Study 8	Quantitative Non-Randomized	Yes	Yes	NA	NA	NA	NA	NA	Yes	Yes	Can't tell	No	Yes	NA	NA	NA	NA	NA	NA	NA	NA	NA	NA	Large EHR dataset; major missing-data reduction; no confounder adjustment; appropriate BP measurements; clustering + Weibull modeling.
Study 9	Quantitative Descriptive	Yes	Yes	No	Can't tell	Yes	Can't tell	Yes	NA	NA	NA	NA	NA	NA	NA	NA	NA	NA	NA	NA	NA	NA	NA	Simulation-only virtual imaging trial; 12 XCAT phantoms; no human sampling; appropriate airway biomarker measurements; limited representativeness; statistical analysis robust.
Study 10	Quantitative Non-Randomized	Yes	Yes	NA	NA	NA	NA	NA	Can't tell	Yes	Can't tell	No	Yes	NA	NA	NA	NA	NA	NA	NA	NA	NA	NA	Prototype-level clinical evaluation; limited patient sample; wound images collected; segmentation and healing metrics valid; no confounder control.
Study 11	Quantitative Descriptive	Yes	Yes	No	Can't tell	Yes	Can't tell	Yes	NA	NA	NA	NA	NA	NA	NA	NA	NA	NA	NA	NA	NA	NA	NA	Fully in-silico study using a virtual respiratory/circulatory model; no human sampling; measurements physiologically valid; representativeness uncertain; nonresponse not applicable.
Study 12	Non-Empirical (Study Protocol)	Yes	Can’t tell	NA	NA	NA	NA	NA	NA	NA	NA	NA	NA	NA	NA	NA	NA	NA	NA	NA	NA	NA	NA	Study protocol only; no empirical data; MMAT cannot be applied; objectives clearly defined; future pilot study planned with 19 patients.
Study 13	Quantitative Descriptive	Yes	Can’t tell	Yes	Yes	Can’t tell	Can’t tell	Yes	NA	NA	NA	NA	NA	NA	NA	NA	NA	NA	NA	NA	NA	NA	NA
Study 14	Quantitative Descriptive	Yes	Yes	No	Can’t tell	Yes	Can't tell	Yes	NA	NA	NA	NA	NA	NA	NA	NA	NA	NA	NA	NA	NA	NA	NA	Fully in-silico PK/PD + skin diffusion DT model; no human sampling; physiologically valid measurements; representativeness uncertain; nonresponse not applicable.
Study 15	Quantitative Non-Randomized	Yes	Yes	NA	NA	NA	NA	NA	Can't tell	Yes	Yes	No	Yes	NA	NA	NA	NA	NA	NA	NA	NA	NA	NA	Pilot usability study with 20 chronic pain patients; all female; validated SUS tool; complete data; no confounder adjustment.
Study 16	Quantitative Non-Randomized	Yes	Yes	NA	NA	NA	NA	NA	Can't tell	Yes	Can't tell	No	Yes	NA	NA	NA	NA	NA	NA	NA	NA	NA	NA	Conference abstract only; limited methodological reporting; pre/post VPS CME activity with significant improvements; confounders not addressed; incomplete outcome reporting.
Study 17	Quantitative Descriptive	Yes	Yes	No	Can't tell	Yes	Can't tell	Yes	NA	NA	NA	NA	NA	NA	NA	NA	NA	NA	NA	NA	NA	NA	NA	Large mechanistic in-silico trial (UISS-MS); digital patients only; validated against Clarity & Opera trials; physiologically plausible measurements; representativeness uncertain; nonresponse not applicable.
Study 18	Quantitative Non-Randomized	Yes	Yes	NA	NA	NA	NA	NA	Yes	Yes	Yes	Yes	Yes	NA	NA	NA	NA	NA	NA	NA	NA	NA	NA	Large cross-sectional frailty study; 48h wearable-sensor data; complete dataset; BMI adjusted in analysis; machine learning with bootstrapping; strong measurement validity.
Study 19	Quantitative Descriptive	Yes	Yes	No	Can't tell	Yes	Can't tell	Yes	NA	NA	NA	NA	NA	NA	NA	NA	NA	NA	NA	NA	NA	NA	NA	Pure CST-based EM simulation; no human data; validated antenna S-parameters and VSWR; sensor placement tested; representativeness uncertain; nonresponse not applicable.
Study 20	Non-Empirical (Conceptual DT Architecture)	Yes	No	NA	NA	NA	NA	NA	NA	NA	NA	NA	NA	NA	NA	NA	NA	NA	NA	NA	NA	NA	NA	Conceptual paper proposing AI–IoT–NFT hybrid DT; no empirical data; no sampling, measurement, or statistical analysis; not eligible for MMAT assessment.
